# Supplementary material for: Lysophosphatidic Acid Promotes the Expansion of Cancer Stem Cells via TRPC3 Channels in Triple-Negative Breast Cancer
Source: Int J Mol Sci. 2022 Feb 10;23(4):1967. doi: 10.3390/ijms23041967 (PMC8877950; doi:10.3390/ijms23041967)
Supplement: Supplementary file 1 [file ijms-23-01967-s001.zip]

Archive with 2 entries (2 files):
- ijms-1542151 suppl conversion/ijms-1542151 supplementary 1.pdf
- ijms-1542151 suppl conversion/ijms-1542151 Table S1.xlsx
